# Supplementary material for: Early disruptions in vitamin D receptor signaling induces persistent developmental behavior deficits in zebrafish larvae
Source: PLoS One. 2025 Nov 14;20(11):e0335156. doi: 10.1371/journal.pone.0335156 (PMC12617856; doi:10.1371/journal.pone.0335156)
Supplement: S3 Fig — A. Gene expression of neurotransmitter pathways at 6 dpf, Glycinergic pathway gene expression. In the 24 hpf dnVDRa induced group we see a significant decrease in glyt1 expression (p < 0.05) and an increase in glyt2 expression (p < 0.05) and in slc32a1 expression (p < 0.01). In the 48 hpf dnVDRa induced fish there is a significant increase in glyt2 and slc32a1 expression (p < 0.05). In the 72 hpf dnVDRa induced fish there is a significant decrease in glyt2 expression (p < 0.01). Values represent the mean by separate measurements in individual fish with 3–4 fish per gene. Error bars represent the standard deviation of each group. An unpaired t-test with a Welch’s t-test was used for groups when variances were significantly different. Asterisks denote statistical significances as listed above in legend. B. Gene expression of neurotransmitter pathways at 6 dpf, Cholinergic pathway gene expression. There are no altered genes in this panel for the 24 hpf dnVDRa induced fish. In the 48 hpf dnVDRa induced fish there is a significant increase in VAChTa expression (p < 0.001). In the 72 hpf dnVDRa induced fish there is a significant decrease in glyt2 expression (p < 0.05). Values represent the mean by separate measurements in individual fish with 3–4 fish per gene. Error bars represent the standard deviation of each group. An unpaired t-test with a Welch’s t-test was used for groups when variances were significantly different. Asterisks denote statistical significances as listed above in legend. C. Gene expression of neurotransmitter pathways at 6 dpf, Serotonergic pathway gene expression. In the 24 hpf dnVDRa induced group we see a significant decrease in slc6a4b expression (p < 0.05). In the 48 hpf dnVDRa induced fish there is a significant increase in ddc (p < 0.05), thp2 (p < 0.01), mao (p < 0.05) and slc6a4b (p < 0.01) expression. In the 72 hpf dnVDRa induced fish there is a significant decrease in mao (p < 0.01) and slc6a4b (p < 0.05) expression). Values represent the [file pone.0335156.s004.zip]

Archive with 6 entries (6 files):
- S3A Fig.jpg
- S3B Fig.jpg
- S3C Fig.jpg
- S3D Fig.jpg
- S3E Fig.jpg
- S3F Fig.jpg
